# Supplementary material for: Comprehensive Analysis of Mutations in the Hepatitis Delta Virus Genome Based on Full-Length Sequencing in Individuals Infected with Genotype 3 in Brazil
Source: Arch Virol. 2026 Jul 30;171(8):240. doi: 10.1007/s00705-026-06697-z (PMC13424809; doi:10.1007/s00705-026-06697-z)
Supplement: Supplementary file 1 — Supplementary file1 (XLSX 12 KB) [file 705_2026_6697_MOESM1_ESM.xlsx]

## Sheet: Planilha1
Sample ID	Sex	Age	Treatment	Fibrosis	ALT (U/L)	AST (U/L)	RNA-HDV (Log10 copies/mL)	CV HBV (Log10 UI/mL)	HBsAg	Anti-HBs	Total Anti-HBc	HBeAg	Anti-Hbe	Anti-HDV
HDV3R-1	Female	49	ETV	Advanced	73	124	4.48	Undetectable	Positive	Negative	Positive	Negative	Positive	Positive
HDV3R-2	Female	45	ETV	Advanced	64	121	4.67	1.88	Positive	Negative	Positive	Positive	Negative	Positive
HDV3R-3	Female	80	No	Mild	41	55	4.74	Undetectable	Positive	Negative	Positive	Negative	Positive	Positive
HDV3R-4	Male	40	PEG-IFN-α + TDF	Advanced	131	93	4.3	Undetectable	Positive	Negative	Positive	Negative	Negative	Positive
HDV3R-5	Male	38	No	Mild	21	28	4.93	No records	Positive	Negative	Positive	Positive	Positive	Positive
HDV3R-6	Female	31	PEG-IFN-α + ETV	Advanced	99	100	6.02	Undetectable	Positive	Negative	Positive	Negative	Positive	Positive
HDV3R-7	Female	38	No	Mild	225	138	5.98	1.84	Positive	Positive	Positive	Negative	Positive	Positive
HDV3R-8	Male	34	ETV	Advanced	72	159	4.87	< 1.0	Positive	Negative	Positive	Negative	Positive	Positive
HDV3R-9	Male	38	PEG-IFN-α + ETV	Advanced	49	44	6.78	< 1.0	Positive	Negative	Positive	Negative	Positive	Positive
HDV3R-10	Male	40	PEG-IFN-α + ETV	Advanced	26	30	4.19	1.01	Positive	Negative	Positive	Negative	Positive	Positive
HDV3R-11	Male	48	No	Mild	120	66	4.31	Undetectable	Positive	Negative	Positive	Negative	Positive	Positive
HDV3R-12	Female	40	PEG-IFN-α + ETV	Advanced	95	111	6.24	2.96	Positive	Negative	Positive	Negative	Positive	Positive
HDV3R-13	Male	50	ETV	Advanced	29	46	6.38	No records	Positive	Negative	Positive	Negative	Positive	Positive
HDV3R-14	Female	41	ETV	Advanced	46	83	6.15	Undetectable	Positive	Negative	Positive	Positive	Positive	Positive
HDV3R-15	Male	34	No	Mild	21		4.67	No records	Positive	Negative	Positive	Negative	Positive	Positive
HDV3R-16	Male	49	PEG-IFN-α	Advanced	14	66	6.57	1.22	Positive	Negative	Positive	Positive	Positive	Positive
HDV3R-17	Male	50	No	Mild	38	37	3.77	Undetectable	Positive	Negative	Positive	Negative	Positive	Positive
HDV3R-18	Male	37	ETV	Advanced	58	141	4.11	6.07	Positive	Negative	Positive	Negative	Positive	Positive
HDV3R-19	Male	57	PEG-IFN-α + ETV	Mild	54	34	6.3	No records	Positive	Negative	Positive	Negative	Positive	Positive
HDV3R-20	Male	20	PEG-IFN-α + ETV	Advanced	13	10	6.67	No records	Positive	Negative	Positive	Negative	Positive	Positive
HDV3R-21	Male	28	No	Mild	17	31	5.43	1.23	Positive	Negative	Positive	Negative	Positive	Positive
HDV3R-22	Female	23	No	Mild	46	42	6.48	No records	Positive	Negative	Positive	Negative	Positive	Positive
HDV3R-23	Male	38	ETV	Advanced	31	26	6.47	6.12	Positive	Negative	Positive	Negative	Negative	Positive
HDV3R-24	Male	23	No	Mild	17	26	6.4	No records	Positive	Negative	Positive	Negative	Positive	Positive
HDV3R-25	Male	46	No	Mild	23	26	5.5	No records	Positive	Negative	Positive	Negative	Positive	Positive
HDV3R-26	Male	32	No	Mild	15	38	5.99	No records	Positive	Negative	Positive	Positive	Positive	Positive
HDV3R-27	Female	34	PEG-IFN-α	Advanced	69	142	5.14	No records	Positive	Negative	Positive	Negative	Positive	Positive
HDV3R-28	Male	37	No	Mild	23	27	6.19	No records	Positive	Negative	Positive	Negative	Positive	Positive
HDV3R-29	Male	21	PEG-IFN-α + ETV	Advanced	322	216	6.89	2.32	Positive	Negative	Positive	Negative	Positive	Positive
HDV3R-30	Female	30	PEG-IFN-α + ETV	Advanced	158	103	7.59	Undetectable	Positive	Negative	Positive	Negative	Positive	Positive
HDV3R-31	Female	30	No	Advanced	66	64	5.04	No records	Positive	Negative	Positive	Negative	Positive	Positive
HDV3R-32	Female	46	PEG-IFN-α	Advanced	191	155	7.03	No records	Positive	Negative	Positive	Negative	Positive	Positive
HDV3R-33	Male	36	No	Mild	30	27	4.11	2.87	Positive	Negative	Positive	Negative	Positive	Positive
HDV3R-34	Female	31	No	Mild	30	31	3.46	2.51	Positive	Negative	Positive	Negative	Positive	Positive
HDV3R-35	Female	60	No	Mild	30	27	5.57	No records	Positive	Negative	Positive	Negative	Positive	Positive
